# Supplementary material for: Relationships of Body Mass Index, Relative Fat Mass Index, and Waist Circumference with Serum Concentrations of Parameters of Chronic Inflammation
Source: Nutrients. 2023 Jun 18;15(12):2789. doi: 10.3390/nu15122789 (PMC10304469; doi:10.3390/nu15122789)
Supplement: Supplementary file 1 [file nutrients-15-02789-s001.zip]

Archive with 1 entries (1 files):
- nutrients-2434084-supplementary.pdf
